# Supplementary material for: Dosimetric impact of deep inspiration breath hold (DIBH) technique in right-sided breast cancer radiotherapy: a retrospective analysis
Source: PeerJ. 2026 Mar 23;14:e20993. doi: 10.7717/peerj.20993 (PMC13020433; doi:10.7717/peerj.20993)
Supplement: Supplemental Information 1 [file peerj-14-20993-s001.xls]

## Sheet: WB group
patient	age(year)	D-Dmean(PTV)(cGy)	F-Dmean(PTV)(cGy)	D-V95%(PTV)(%)	F-V95%(PTV)(%)	D-D2%(PTV)(cGy)	F-D2%(PTV)(cGy)	D-D98%(PTV)(cGy)	F-D98%(PTV)(cGy)	D-Dmean(CB)(cGy)	F-Dmean(CB)(cGy)	D-Dmax(CB)(cGy)	F-Dmax(CB)(cGy)	D-V20Gy(R-Lung)(%)	F-V20Gy(R-Lung)(%)	D-V30Gy(R-Lung)(%)	F-V30Gy(R-Lung)(%)	D-V5Gy(R-Lung)(%)	F-V5Gy(R-Lung)(%)	D-Dmean(R-Lung)(cGy)	F-Dmean(R-Lung)(cGy)	D-Volume(R-Lung)(㎤)	F-Volume(R-Lung)(㎤)	D-Dmean(Heart)(cGy)	F-Dmean(Heart)(cGy)	D-Dmax(Heart)	F-Dmax(Heart)(cGy)	D-V5Gy(Heart)(%)	F-V5Gy(Heart)(%)	D-Dmax(RCA)(cGy)	F-Dmax(RCA)(cGy)	D-Dmean(RCA)(cGy)	F-Dmean(RCA)(cGy)	D-Dmax(LCA)(cGy)	F-Dmax(LCA)(cGy)	D-Dmean(LCA)(cGy)	F-Dmean(LCA)(cGy)	D-Dmean(L-Lung)(cGy)	F-Dmean(L-Lung)(cGy)	D-V5Gy(L-Lung)(%)	F-V5Gy(L-Lung)(%)	D-V5Gy(Liver)(%)	F-V5Gy(Liver)(%)	D-Dmax(Liver)(cGy)	F-Dmax(Liver)(cGy)	D-Dmean(Liver)(cGy)	F-Dmean(Liver)(cGy)
1	48	5309.8	5336	99.69	99.63	5916.9	5915	4921.8	4927.5	159.6	172.1	594.9	1941.1	23.2	25.09	18.49	20.32	46.27	52.48	1243.1	1380.7	2222.12	1239.6	185.3	358.8	2036.6	4067.9	2.16	17.71	876	2111.3	400.8	650.7	196.4	386	149.7	287.4	117.4	127.2	0.85	0.38	1.84	28.73	4569.5	5613.6	71.3	861.9
2	58	5206.9	5219	99.85	99.64	5876.3	5854.4	4946.5	4950.2	297.1	382	1625.8	2864.2	16.49	19.17	10.74	12.57	38.16	42.6	975.6	1034.2	2347.61	1250	160.8	196.2	771.7	1348	0.57	5.19	238.5	876.6	407.9	431.4	103.4	133	131.3	122.7	123.3	147	4.08	7.54	0.45	1.71	1083.1	1693.8	62.6	72.8
3	36	5316.5	5275.8	99.4	99.95	5931.7	5908.8	4897.6	4954.2	166.4	176.3	2288.7	4235.3	19.55	22.3	13.23	17.32	37.29	43.67	995.5	1197.7	2258.42	1552	99.9	163.9	826.2	1242.5	0.15	4.92	204.9	869.9	160.6	602.5	115.1	145.5	108.4	131.8	66.9	77.1	0.63	0.02	0	0.13	186.4	1009	21.7	51.6
4	23	5396.2	5328.1	98.76	99.82	6020.2	5988.2	4831.4	4923.9	211.5	263.6	1761.4	2489.9	26.66	30.09	18.26	22.12	45.3	49.47	1305.6	1475.9	2189.3	1730.13	180.6	368.4	1271.8	2756	2.02	23.01	388.6	1760.5	280.3	1160.2	156.4	174.3	144.8	160.2	90.7	91.6	0.33	0.46	2.51	11.79	3148.7	4734.6	80.6	266.5
5	32	5254	5326.3	99.24	98.72	5888.4	5976.3	4866.5	4822.4	215.6	312.4	1300.3	1796.6	19.43	27.47	13.83	20.28	39.23	47.19	1042.9	1386.2	2231.71	1603.12	150.8	321.9	1364.7	2027.2	2.24	19.33	960.3	988.6	352.1	769.7	138.4	479.1	117.9	327.1	89.3	126.8	3.69	5.59	0.17	17.16	1042.9	5448.1	40.1	325.8
6	62	5353	5328.8	99.38	99.74	5994.3	5976.9	4898.9	4917.5	67.3	65.3	426.1	1419.4	14.98	21.78	11.18	15.71	33.08	39.11	848	1123.4	2218.29	1521.36	102.1	142.6	873.7	2195	0.2	4.45	415.6	1117.6	183.5	450.7	103.7	91.9	87.7	80.7	54.6	48.8	0	0.03	0.09	2.13	1583.7	3956.8	31.9	74.1
7	38	5280	5319	99.2	99.35	5988.6	6068.5	4876.6	4902.3	209.8	226.1	2906.8	3361.3	19.58	25.77	12.96	18.92	42.1	51.98	1039.7	1340	2531.4	1170.19	185.5	312.9	1145.8	2082.8	1.21	18.16	305.6	1158.3	245	763.8	202	509.7	162.8	243.5	95.2	92.6	1.66	0.45	1.37	21.69	2902.7	5224	65.7	466.6
8	69	5316	5243.2	99.25	99.53	5918.2	5865.9	4880.1	4895.6	94.9	89.4	1285.9	1152.5	20.49	25.46	14.98	19.15	43.44	50.73	1115.9	1368	2991.59	1801.24	150.2	176.9	1091.4	1603.3	1.28	4.09	522.1	334	251.2	200.1	138.6	150.5	114.4	115.1	62.5	71.6	0	0	5.84	52.19	4376.4	5580.4	156.1	1155.9
9	60	5282.7	5267.9	99.71	99.42	5942.9	5953.8	4938.2	4906.2	169.6	195.7	2448.6	3915.5	22.17	26.96	17.3	21.57	44.69	55.36	1228.7	1456.4	1683.14	1126	238	228.3	3161.9	1802.7	5.68	1.81	1426.8	658.5	479	409.6	245.2	261.4	177.8	195.9	114.3	121.1	0.03	0.48	26.93	50.08	5196.5	5349.4	688.8	1243.1
10	45	5241.7	5259.7	99.52	99	5927.2	5971	4906.9	4861.2	121	100	642.5	994.8	19.09	24.73	14.06	20.17	43.71	49.44	1086.3	1350.3	2051.53	1313.66	131.4	139.5	920.7	750	0.46	0.22	393.8	516.5	232.1	265.2	128.2	123.9	116.2	112.2	74.9	77.8	0	0	0	20.65	487.3	4762	33.3	397.2
11	46	5298.8	5397.5	99.03	98.67	6022.7	6109.5	4858.2	4822.5	206.8	139.1	2546.1	1063.5	21.59	27.33	15.51	19.26	42.93	55.66	1140.2	1438.8	2526.37	1658.02	198.3	203.5	1163.2	2498.2	3.15	3.1	500.1	947.1	363.7	282.3	350.4	167.6	225.5	148.7	92	95.7	0	0	0.24	7.46	1253.1	4981.3	40.1	178.5
12	41	5296.7	5267.4	98.9	99.55	5998.2	6001.8	4866.2	4924.7	166.7	174.9	1922.6	2413.9	17.64	22.11	13.92	17.71	36.4	47.82	998.1	1263.3	1992.31	1246.7	176.5	233.5	1180.6	2056.3	1.73	4.1	554.3	752.6	317.2	452.9	202.4	286.1	147.4	194.8	86.4	102.3	0.14	0.01	3.97	48	4106.2	5170	102.4	988.8
13	36	5351	5365.9	99.76	99.47	5934.2	5998.7	4916.7	4892.8	103.3	108.4	563.3	668.5	13.04	18.8	9.86	14.09	27.99	37.38	751.1	1005	2068.88	1518.92	116.2	132.1	699.4	812.4	0.23	0.35	449.2	521.7	240.6	267.5	124.6	132.6	106.4	104	52.6	55.3	0	0	0	0.69	198.8	1590.9	16.9	43.6
14	59	5239.6	5404.4	99.93	98.86	5948.3	6061.3	4942	4846	310.4	180.3	3753.3	4775.2	24.97	26.47	20.53	21.48	46.5	47.54	1338.3	1380.8	2033.25	1081.34	235.1	326.8	3056.4	2565.2	7.17	19.93	822.4	1323.8	444.9	942.5	208.3	165.7	161.6	152	119.4	102.8	1.22	0.01	0.71	27.25	2957.7	5279	47.3	532
15	49	5389.3	5280.5	99.12	99.77	6027.1	5896.9	4870.2	4942.3	124.5	110.1	664	838.1	23.75	26.3	17.16	22.07	43.23	51.72	1268.3	1457.5	2076	1135.15	234.4	319	3501.7	3572.7	5.46	15.59	682.6	1900.9	342.5	819.4	169.3	170.5	143	157.7	99.4	113.5	0.43	0.4	6.05	30.15	4821.4	5449.7	169.9	775.9
16	40	5251	5183.1	99.74	99.99	5881.3	5803	4935.8	4974.2	247.8	356.4	4842.3	4503.1	16.9	24.21	11.45	18.11	36.19	42.78	930.5	1268.3	2274.22	952.77	155.4	239.4	898.7	2552.5	0.63	9.35	358.4	672.4	258.8	402	145.3	151.2	122.7	134.5	65.4	68.5	0.63	9.35	0.22	31.34	1147.5	5341.7	64.1	853.6
17	39	5299.2	5319.6	99.67	99.21	5947	5970.6	4918	4888.6	133.4	143.3	1071.6	1178.5	22.5	27.75	18.31	21.38	42.54	52.68	1211.6	1478.4	2054.18	1002.61	157	199	1063.6	1433	0.62	2.71	300.2	466	241.2	298.3	156.3	189.8	132.4	159	93.1	113.3	0.32	0.05	1.96	46.78	4245.8	5433.2	83.5	1268.9
Abbreviation:
D:DIBH(Deep Inspiration Breath Hold); F:FB(Free Breathing); R-Lung:Right Lung; L-Lung:Left Lung;
CB:Contralateral Breast; PTV:Planning Target Volume; RCA:Right Coronary Artery; LCA:Left Coronary Artery;
Dmean:Mean dose; Dmax:Maximum Dose;
V95%:Volume Receiving ≥95% of Prescribed Dose; D2%:Dose to 2% of the Volume; D98%:Dose to 98% of the Volume;
V5Gy:Volume Receiving ≥5Gy; V20Gy:Volume Receiving ≥20Gy; V30Gy:Volume Receiving ≥30Gy;

## Sheet: CW+IMN+SC group
patient	age(year)	D-Dmean(PTV)(cGy)	F-Dmean(PTV)(cGy)	D-V95%(PTV)(%)	F-V95%(PTV)(%)	D-D2%(PTV)(cGy)	F-D2%(PTV)(cGy)	D-D98%(PTV)(cGy)	F-D98%(PTV)(cGy)	D-Dmean(CB)(cGy)	F-Dmean(CB)(cGy)	D-Dmax(CB)(cGy)	F-Dmax(CB)(cGy)	D-V20Gy(R-Lung)(%)	F-V20Gy(R-Lung)(%)	D-V30Gy(R-Lung)(%)	F-V30Gy(R-Lung)(%)	D-V5Gy(R-Lung)(%)	F-V5Gy(R-Lung)(%)	D-Dmean(R-Lung)(cGy)	F-Dmean(R-Lung)(cGy)	D-Volume(R-Lung)(㎤)	F-Volume(R-Lung)(㎤)	D-Dmean(Heart)(cGy)	F-Dmean(Heart)(cGy)	D-Dmax(Heart)	F-Dmax(Heart)(cGy)	D-V5Gy(Heart)(%)	F-V5Gy(Heart)(%)	D-Dmax(RCA)(cGy)	F-Dmax(RCA)(cGy)	D-Dmean(RCA)(cGy)	F-Dmean(RCA)(cGy)	D-Dmax(LCA)(cGy)	F-Dmax(LCA)(cGy)	D-Dmean(LCA)(cGy)	F-Dmean(LCA)(cGy)	D-Dmean(L-Lung)(cGy)	F-Dmean(L-Lung)(cGy)	D-V5Gy(L-Lung)(%)	F-V5Gy(L-Lung)(%)	D-V5Gy(Liver)(%)	F-V5Gy(Liver)(%)	D-Dmax(Liver)(cGy)	F-Dmax(Liver)(cGy)	D-Dmean(Liver)(cGy)	F-Dmean(Liver)(cGy)
18	47	5228.2	5159.2	97.87	98.66	5405.5	5321.8	4724.2	4851.5	295.2	498.6	4772.6	5221.5	27.13	28.14	21.64	22.38	50.56	59.94	1427	1534.8	2103.59	1158.86	222.1	313.6	1171.7	2271	2.4	14.45	642.3	974.6	389	504.6	230.8	306.9	190.5	230.6	158.6	170.4	1.72	3.55	15.45	48.03	4367.8	5348.5	304.1	1305.8
19	37	5122	5192.5	99.63	99.19	5276.6	5388.5	4931.6	4894.8	187	168.9	740.2	828.8	24.8	28.48	20.03	22.09	51.73	57.07	1368.1	1487.1	2203.08	1566.17	194.4	190	752	971	0.55	0.82	537.9	557.4	299.8	292.5	177	190	165.9	150.8	157.4	144.7	1.71	0.81	15.33	22.8	5007.5	5411.4	337	532.3
20	53	5224.6	5134	97.87	98.59	5387.1	5269.4	4724.9	4848.1	136.4	294.5	609.4	1806.8	24.28	27.56	18.97	21.74	52.43	54.08	1352.2	1486	1726.93	1316.71	177.2	235.6	576	1326.3	0.04	3.84	356.5	579	254.2	356	156.8	259.4	172	201	152.3	176.8	0	2.74	13.71	38.59	5129	5248.4	333	778.7
21	66	5220.7	5219.3	97.51	97.69	5373.7	5394.1	4638	4697.9	165.1	303.5	1409.2	4529.9	27.02	28.83	21.7	23.05	51.73	55.54	1449.3	1531.8	1856.42	1133.27	243.6	286.7	2829.2	2040.5	4.52	11.77	651.9	1015.4	366.4	398.7	228.2	225.5	191.6	195.5	159.2	167.7	0.85	1.98	31.52	52.65	5353.8	5415.5	769.4	1528.6
22	63	5309.8	5382.6	98.62	97.16	5410.4	5398.5	4920.1	4940.5	98.4	123.4	309.8	686.8	26.83	29.66	21.48	21.5	49.64	56.84	1401.4	1548.9	2694.58	1556.49	171.3	701.8	1973.6	2772.7	1.28	40.2	527.3	2306.3	527.3	1708.4	190.9	253.8	162.4	206.2	144.6	189.9	3.22	4.51	2.62	42.61	3229.4	5714.3	82.7	944.2
23	59	5116	5117.8	99.97	99.82	5251.7	5262.1	4963.5	4948	287.5	240.6	2219.7	2248.8	24.56	27.02	18.45	20.9	48.22	50.11	1283	1381.5	2287.95	1480.27	154.8	177	1030.2	1165.3	0.75	1.15	380.6	484.9	196.6	247.8	180.3	192.6	145.3	155.9	142.9	135.3	3.44	0.84	2.94	15.28	2030.7	5197.4	91.1	340.9
24	44	5168.4	5193.6	98.26	98.34	5302.3	5371.5	4791.3	4807.3	428	297.8	2540.9	3976.5	24.33	27.05	16.16	20.46	50.08	56.32	1261.7	1449	2290.47	1266.42	204.9	222.1	1008.2	1085.8	2.33	2.52	389.9	435.5	278	342.8	256.4	211.3	178.8	190.4	157.8	156.8	3.63	1.92	10.98	53.11	4367.6	5435.1	252.2	1413.4
25	55	5209.3	5152.5	97.95	99.28	5359.7	5312	4742.3	4902.5	169.4	159.6	1020.9	1646.5	24.79	27.71	19.03	21.94	48.32	49.63	1344.2	1430.5	1934.24	1096.21	178.7	241.2	1421.8	3778.9	2.04	5.1	586.3	1635.3	316.3	618.2	133.8	189.1	121.9	173.2	110.9	116.4	0.75	0.09	14.86	44.78	5068.7	5252.3	352.9	1211.3
26	46	5135.7	5198.7	99.26	98.04	5262.2	5356.6	4898.1	4756.7	125.3	131.5	579.6	589.2	25.95	28.29	19.9	21.93	50.96	55.96	1347.6	1474.8	2161.6	1342.5	154	190.9	815.8	992.4	0.49	1.42	813.9	991.2	255.2	369.4	160.8	231.7	138.8	173.1	126.8	129.5	1.88	0.09	5.12	28.22	4320.5	5326.7	145.2	615.7
27	34	5202	5157	97.66	98.61	5383.2	5319.9	4675.4	4851.5	506.4	431.2	1431.9	1549.8	23.54	29.74	16.7	23.08	46.76	51.75	1227.5	1490.4	1762.76	1161.56	190.7	216.6	1284.2	1580.8	4.04	5.25	941.8	1482.3	389.1	343.1	184.8	188.6	154.6	155.2	146.3	130.5	4.67	1.61	0.02	18.7	823.9	5097.6	37.1	336.2
28	51	5186.7	5211.1	98.96	98.42	5357.9	5398.3	4870.7	4821.2	208.1	633.7	1025.9	5582	25.75	32.23	20.52	25.23	49.92	57.55	1380.4	1654.9	2264.39	1262.93	226.8	251.8	1239.3	2089	2.64	4.61	439.5	760.9	332.7	414.7	245.6	285	209	228.4	150.5	161.2	3.31	2.47	11.92	47.63	5281	5409.1	270.7	1311.7
29	50	5179.9	5208.9	98.72	97.74	5345.6	5376	4836.1	4702.9	153.7	176.6	1082.3	1346.7	26.46	30.66	21.66	23.7	51.03	57.38	1434.6	1589.4	2223.8	1390.11	188.6	190.8	1180.5	750.2	2.14	0.34	750.8	684.4	340.4	338	177.6	190.3	154	159.8	105.1	122.2	0.01	0.02	14.01	54.54	4949.5	5341.3	341.5	1456.1
30	44	5183.5	5200.6	99.31	98.65	5358.6	5360	4889.1	4832.8	488.9	414.2	2874.4	3970	23.49	26.88	15.55	20.81	51.14	54.97	1284.6	1486.3	2194.22	1140.34	224	262.7	1336.3	2318	3.93	8.05	948.3	1914.4	544.2	711	332	380.8	215.4	233.7	185.9	191.9	5.69	5.29	2.05	31.06	2066.7	5249.4	94.3	788.8
31	49	5237.9	5188	97.55	98.56	5418.2	5355.2	4656.5	4825.6	150.4	167.1	628.7	1207.2	27.05	29.83	22.11	23.74	48.31	59	1462.6	1560.1	1497.01	1137.36	224.4	267.2	2029.4	2714.4	4.16	7.14	536.2	706	340.5	388.2	173.1	217.2	159.6	196.3	132.3	149.2	1.11	1.14	17.5	43.27	5319.8	5317.8	456.5	979.2
32	35	5170.6	5206.1	99	98.97	5322.5	5363.5	4859	4865.6	189	162.1	2491.9	2855	21.66	27.98	16.27	23.41	41.96	52.06	1178.6	1488.5	2225.94	1308.15	163.4	202.1	1476.7	1672.6	1.78	2.99	731.4	858.2	307.2	410.8	185	179.4	158.3	153.4	90.1	93.9	0.93	0.03	0.83	20.91	1830.5	5332.1	77.1	504.2
33	67	5132.7	5124.5	99.52	99.64	5281.9	5266.1	4929.4	4941.2	83.8	102.3	311.8	463.3	20.09	26.05	16.26	20.85	34.47	44.17	1041.7	1295.5	2304.89	1484.66	141.2	167.5	1982.9	1122.7	0.92	1.34	862.5	1288	291.5	344.1	142.4	182.3	112.5	136.1	63.1	81.9	0	0.22	4.92	24.28	4464.9	5179.8	137.7	551.8
Abbreviation:
D:DIBH(Deep Inspiration Breath Hold); F:FB(Free Breathing); R-Lung:Right Lung; L-Lung:Left Lung;
CB:Contralateral Breast; PTV:Planning Target Volume; RCA:Right Coronary Artery; LCA:Left Coronary Artery;
Dmean:Mean dose; Dmax:Maximum Dose;
V95%:Volume Receiving ≥95% of Prescribed Dose; D2%:Dose to 2% of the Volume; D98%:Dose to 98% of the Volume;
V5Gy:Volume Receiving ≥5Gy; V20Gy:Volume Receiving ≥20Gy; V30Gy:Volume Receiving ≥30Gy;

## Sheet: correlation(WB)
patient	age(year)	height(cm)	weight（kg）	BMI(kg/㎡)	BSA(㎡)	right diaphragm displacement（㎝）	F-Volume(R-Lung)(㎤)	F-D Volum(R-Lung)(㎤)	F-D Dmean(R-Lung)(cGy)	F-D V20Gy(R-Lung)(%)	F-D Dmean(Heart)(cGy)	F-D Dmax(Heart)(cGy)	F-D Dmean(Liver)(cGy)	F-D Dmax(Liver)(cGy)	F-D V5Gy(Liver)%)
1	48	150	57	25.3333	1.51	3.5	1239.6	-982.52	137.6	1.89	173.5	2031.3	790.6	1044.1	26.89
2	58	157	52	21.1	1.51	4	1250	-1097.61	58.6	2.68	35.4	576.3	10.2	610.7	1.26
3	36	160	56	21.875	1.58	1.5	1552	-706.42	202.2	2.75	64	416.3	29.9	822.6	0.13
4	23	159	45.8	18.1164	1.44	0.5	1730.13	-459.165	170.3	3.43	187.8	1484.2	185.9	1585.9	9.28
5	32	164	52	19.3337	1.55	2.5	1603.12	-628.585	343.3	8.04	171.1	662.5	285.7	4405.2	16.99
6	62	162	62	23.6244	1.66	2	1521.36	-696.93	275.4	6.8	40.5	1321.3	42.2	2373.1	2.04
7	38	165	50.5	18.5491	1.55	5	1170.19	-1361.21	300.3	6.19	127.4	937	400.9	2321.3	20.32
8	69	169	69	24.1588	1.79	4	1801.24	-1190.35	252.1	4.97	26.7	511.9	999.8	1204	46.35
9	60	162	70	26.6728	1.75	2.5	1126	-557.14	227.7	4.79	-9.7	-1359.2	554.3	152.9	23.15
10	45	155	49	20.3954	1.45	2.5	1313.66	-737.863	264	5.64	8.1	-170.7	363.9	4274.7	20.65
11	46	156	49	20.1348	1.46	1	1658.02	-868.353	298.6	5.74	5.2	1335	138.4	3728.2	7.22
12	41	149	51	22.9719	1.44	3	1246.7	-745.605	265.2	4.47	57	875.7	886.4	1063.8	44.03
13	36	165	52	19.1001	1.56	1.5	1518.92	-549.955	253.9	5.76	15.9	113	26.7	1392.1	0.69
14	59	160	46	17.9688	1.45	3	1081.34	-951.91	42.5	1.5	91.7	-491.2	484.7	2321.3	26.54
15	49	157	69	27.993	1.7	4.5	1135.15	-940.85	189.2	2.55	84.6	71	606	628.3	24.1
16	40	155	65	27.0552	1.64	5	952.77	-1321.45	337.8	7.31	84	1653.8	789.5	4194.2	31.12
17	39	150	61	27.1111	1.56	3	1002.61	-1051.57	266.8	5.25	42	369.4	1185.4	1187.4	44.82
Abbreviation:
BMI:Body Mass Index; BSA:Body Surface Area; F:FB(Free Breathing); D:DIBH(Deep Inspiration Breath Hold);
F-D:the value under FB minus that under DIBH; R-Lung:Right Lung;
Dmean:Mean dose; Dmax:Maximum Dose; V20Gy:Volume Receiving ≥20Gy; V5Gy:Volume Receiving ≥5Gy;

## Sheet: correlation(CW+IMN+SC)
patient	age	height(cm)	weight（kg）	BMI(kg/㎡)	BSA(㎡)	right diaphragm position（㎝）	F-Volume(R-Lung)(cc)	F-D Volum(R-Lung)(cc)	F-D Dmean(R-Lung)(cGy)	F-D V20(R-Lung)(%)	F-D Dmean(Heart)(cGy)	F-D Dmax(Heart)(cGy)	F-D Dmean(Liver)(cGy)	F-D Dmax(Liver)(cGy)	F-D V5(Liver)(%)
18	47	164	63	23.4236	1.69	4.5	1158.86	-944.735	107.8	1.01	91.5	1099.3	1001.7	980.7	32.58
19	37	160	55	21.4844	1.56	2	1566.17	-636.91	119	3.68	-4.4	219	195.3	403.9	7.47
20	53	160	78	30.47	1.81	1	1316.71	-410.22	133.8	3.28	58.4	750.3	445.7	119.4	24.88
21	66	152	53.9	23.3293	1.49	3	1133.27	-723.155	82.5	1.81	43.1	-788.7	759.2	61.7	21.13
22	63	159	45.8	18.12	1.44	4	1556.49	-1138.09	147.5	2.83	530.5	799.1	861.5	2484.9	39.99
23	59	155	58.6	24.3913	1.57	2.5	1480.27	-807.675	98.5	2.46	22.2	135.1	249.8	3166.7	12.34
24	44	150	52	23.1111	1.46	5.5	1266.42	-1024.05	187.3	2.72	17.2	77.6	1161.2	1067.5	42.13
25	55	155	57	23.7253	1.55	3.5	1096.21	-838.03	86.3	2.92	62.5	2357.1	858.4	183.6	29.92
26	46	159	55	21.7555	1.56	3.5	1342.5	-819.1	127.2	2.34	36.9	176.6	470.5	1006.2	23.1
27	34	153	45.5	19.437	1.4	3	1161.56	-601.2	262.9	6.2	25.9	296.6	299.1	4273.7	18.68
28	51	167	63	22.5896	1.71	3	1262.93	-1001.46	274.5	6.48	25	849.7	1041	128.1	35.71
29	50	160	63	24.6094	1.66	3	1390.11	-833.69	154.8	4.2	2.2	-430.3	1114.6	391.8	40.53
30	44	163	55	20.7	1.58	3.5	1140.34	-1053.88	201.7	3.39	38.7	981.7	694.5	3182.7	29.01
31	49	160	63.5	24.8047	1.67	2	1137.36	-359.65	97.5	2.78	42.8	685	522.7	-2	25.77
32	35	160	50	19.5312	1.5	4	1308.15	-917.79	309.9	6.32	38.7	195.9	427.1	3501.6	20.08
33	67	162	66	25.15	1.7	4	1484.66	-820.23	253.8	5.96	26.3	-860.2	414.1	714.9	19.36
Abbreviation:
BMI:Body Mass Index; BSA:Body Surface Area; F:FB(Free Breathing); D:DIBH(Deep Inspiration Breath Hold);
F-D:the value under FB minus that under DIBH; R-Lung:Right Lung;
Dmean:Mean dose; Dmax:Maximum Dose; V20Gy:Volume Receiving ≥20Gy; V5Gy:Volume Receiving ≥5Gy;
